# Supplementary material for: Anti-Graying Effects of External and Internal Treatments with Luteolin on Hair in Model Mice
Source: Antioxidants (Basel). 2024 Dec 17;13(12):1549. doi: 10.3390/antiox13121549 (PMC11673595; doi:10.3390/antiox13121549)
Supplement: Supplementary file 1 [file antioxidants-13-01549-s001.zip]

Archive with 1 entries (1 files):
- antioxidants-3135360-supplementary.pdf
